# Supplementary material for: Functional Validation of ALDOA in Regulating Muscle Cell Fate: Based on In Vitro Proliferation, Apoptosis, and Differentiation Experiments
Source: Genes (Basel). 2025 Oct 12;16(10):1186. doi: 10.3390/genes16101186 (PMC12563186; doi:10.3390/genes16101186)
Supplement: Supplementary file 1 [file genes-16-01186-s001.zip]

Archive with 1 entries (1 files):
- genes-3925144-SM.pdf
